# Supplementary material for: BRAF-mutant high-grade glioma with pleomorphic and pseudopapillary features (HPAP): A PLNTY mimic demonstrating tumor progression during longitudinal follow-up
Source: Neurooncol Adv. 2026 Jan 18;8(1):vdag008. doi: 10.1093/noajnl/vdag008 (PMC12962799; doi:10.1093/noajnl/vdag008)
Supplement: vdag008_Supplementary_Data [file vdag008_supplementary_data.zip]

Archive with 2 entries (2 files):
- Supplementary Table.xlsx
- HPAP_Supplementary Figure R1.pdf
