# Supplementary material for: BRAF-mutant high-grade glioma with pleomorphic and pseudopapillary features (HPAP): A PLNTY mimic demonstrating tumor progression during longitudinal follow-up
Source: Neurooncol Adv. 2026 Jan 18;8(1):vdag008. doi: 10.1093/noajnl/vdag008 (PMC12962799; doi:10.1093/noajnl/vdag008)
Supplement: vdag008_Supplementary_Data [file vdag008_supplementary_data.zip › Supplementary Table.xlsx]

## Sheet: Sheet1
ID	publication	accession	platform	material	age	sex	OS_months	PFS_months	sampling	BRAF	NF1	NF2	RB1	TP53	PIK3CA	TERTp	KMT2A	BRCA2	CRLF2	CD79B	CDKN2A/B	histology	mitotic activity	microvascular proliferation	necrosis	GFAP	Ki-67 (% positive)	Olig2	CD34	EMA	Reticulin
Case_1	Pratt et al.	E-MTAB-5528	HumanMethylation450	Frozen	34	F	0.1	NA	Primary	NA	NA	NA	NA	NA	NA	NA	NA	NA	NA	NA	No loss	Glioblastoma	NA	NA	NA	NA	NA	NA	NA	NA	NA
Case_2	Pratt et al.	E-MTAB-5528	HumanMethylation450	Frozen	37	F	24	NA	Primary	NA	NA	NA	NA	NA	NA	NA	NA	NA	NA	NA	No loss	Anaplastic ganglioglioma	NA	NA	NA	NA	NA	NA	NA	NA	NA
Case_3	Pratt et al.		HumanMethylationEPIC	FFPE	35	F	NA	NA	Primary	WT	F1247Ifs*18	WT	WT	WT	WT	WT	NA	NA	NA	NA	No loss	Glioblastoma or PLNTY	Present	Present	Present	Patchy, weak	15-20%	Patchy	Strong	Negative	NA
Case_4	Pratt et al.	GSE125450	HumanMethylationEPIC	FFPE	71	F	18	NA	Primary	WT	NA	NA	NA	NA	NA	NA	NA	NA	NA	NA	No loss	Anaplastic astroblastoma	≥5 per 10	NA	NA	NA	NA	Negative	NA	NA	NA
Case_5	Pratt et al.	GSE125450	HumanMethylationEPIC	FFPE	55	M	40	NA	Primary	WT	NA	NA	NA	NA	NA	NA	NA	NA	NA	NA	No loss	Astroblastoma	2 per 10	NA	NA	NA	NA	Positive	NA	NA	NA
Case_6	Pratt et al.	E‐MTAB‐7490	HumanMethylationEPIC	Frozen	23	F	91.1	16.6885	Primary	V600E	WT	NA	WT	WT	WT	WT	WT	WT	WT	WT	No loss	Astroblastoma	NA	NA	NA	NA	NA	NA	NA	NA	NA
Case_7	Pratt et al.	E‐MTAB‐7490	HumanMethylationEPIC	Frozen	66	M	62.7	42.3279	Primary	WT	WT	NA	WT	WT	WT	WT	WT	WT	WT	WT	No loss	Astroblastoma	NA	NA	NA	NA	NA	NA	NA	NA	NA
Case_8	Pratt et al.	GSE143843	HumanMethylation450	FFPE	Unknown	M	NA	NA	Recurrent	NA	NA	NA	NA	NA	NA	NA	NA	NA	NA	NA	No loss	Glioblastoma	NA	NA	NA	NA	NA	NA	NA	NA	NA
Case_9	Pratt et al.		HumanMethylationEPIC	FFPE	57	M	74	59	Recurrent	WT	WT	WT	S838*	W53R (VUS)	WT	WT	NA	NA	NA	NA	No loss	Glioblastoma	Present	Present	Present	Positive	25-30%	Positive	Focal	Negative	NA
Case_10	Pratt et al.		HumanMethylationEPIC	FFPE	41	M	18	18	Primary	WT	R2179H (VUS)	WT	WT	P177_C182del	WT	WT	WT	WT	WT	WT	No loss	PLNTY or ganglioglioma	2 per 10	Not present	Not present	Patchy	0.12	Diffuse	Strong	Focal cytoplasmic	Negative
Case_11	Pratt et al.		HumanMethylationEPIC	FFPE	41	F	131	103	Recurrent	WT	WT	WT	WT	WT	WT	WT	WT	WT	WT	WT	No loss	Anaplastic pleomorphic xanthoastrocytoma	>5 per 10	Present	Present	Positive	15-20%	NA	Positive	NA	NA
Case_12	Pratt et al.		HumanMethylationEPIC	FFPE	56	F	NA	NA	Primary	WT	WT	WT	WT	V73fs*	WT	WT	WT	WT	NA	WT	No loss	Glioblastoma	2 per 1	Present	Present	Positive	0.1	Positive	Focal	Variable, dot-like	Negative
Case_13	Pratt et al.		HumanMethylationEPIC	FFPE	14	F	11	11	Primary	WT	E2578*	WT	WT	E271V	WT	WT	WT	Rearrangement	NA	NA	No loss	Glioma	1 per 10	Not present	Not present	NA	NA	NA	NA	NA	NA
Case_14	Pratt et al.		HumanMethylationEPIC	FFPE	46	M	45	33	Recurrent	WT	WT	WT	E204*	R213Q;V143M	WT	C228T	NA	NA	NA	NA	No loss	Anaplastic ependymoma	3 per 10	Not present	Not present	Positive	0.15	Positive	NA	Weak cytoplasmic, dot-like	NA
Case_15	Pratt et al.		HumanMethylationEPIC	FFPE	45	F	199	199	Primary	WT	WT	WT	WT	WT	WT	WT	NA	NA	NA	NA	homozygous deletion	Anaplastic astrocytoma	Present	Not present	Not present	Positive	3-5%	NA	Negative	Negative	Negative
Case_16	Pratt et al.		HumanMethylationEPIC	FFPE	64	F	7	7	Primary	V600E	NA	NA	NA	NA	NA	WT	NA	NA	NA	NA	No loss	Astroblastoma	5 per 10	Not present	Not present	Positive	0.1	Positive	Strong	NA	NA
Case_17	Pratt et al.		HumanMethylationEPIC	FFPE	54	F	6	6	Primary	WT	WT	WT	WT	P151S	WT	WT	NA	NA	NA	NA	No loss	Glioma	1 per 10	Present	Present	Positive	NA	Positive	Strong	Negative	NA
Case_18	Pratt et al.		HumanMethylationEPIC	FFPE	43	M	79	79	NA	WT	WT	WT	WT	H193R	Q546E	WT	NA	NA	NA	NA	No loss	Glioblastoma	9 per 10	Present	Present	Positive	0.4	Positive	NA	NA	NA
Case_19	Pratt et al.		HumanMethylationEPIC	FFPE	36	M	11	11	Primary	WT	WT	Q319fs*24	WT	WT	WT	WT	WT	WT	WT	WT	No loss	Glioblastoma	2 per 10	Present	Present	Positive	0.2	Negative	Patchy	Negative	Negative
Case_20	Pratt et al.		HumanMethylationEPIC	FFPE	70	F	NA	NA	Primary	WT	E775V (VUS)	E394*	WT	WT	WT	WT	K1598fs*25	WT	WT	WT	No loss	Pilocytic astrocytoma	1 per 10	Not present	Not present	Positive	NA	Negative	Negative	Negative	NA
Case_21	Pratt et al.		HumanMethylationEPIC	FFPE	56	F	NA	NA	NA	WT	WT	WT	WT	WT	WT	WT	WT	WT	WT	WT	No loss	Glioma	1 per 10	Not present	Not present	Positive	0.02	Positive	NA	Weak and focal	NA
Case_22	Pratt et al.		HumanMethylationEPIC	FFPE	20	F	152	67	Recurrent	WT	WT	WT	M484fs*6	T125R	WT	WT	WT	WT	79+1G>A	R57fs*4	No loss	Anaplastic ependymoma	>10 per 10	Present	Present	Positive	0.25	Negative	NA	Variable, dot-like	NA
Case_23	Pratt et al.		HumanMethylationEPIC	FFPE	47	F	83	83	Recurrent	WT	F1247fs*18	G319fs*3	WT	WT	WT	WT	WT	WT	WT	WT	No loss	Anaplastic ependymoma	9 per 10	Not present	Not present	Positive	0.15	Negative	Negative	Negative	NA
Case_24	Pratt et al.		HumanMethylationEPIC	FFPE	52	F	NA	NA	Primary	WT	WT	WT	WT	WT	WT	WT	WT	K1872fs*2	WT	WT	No loss	Anaplastic astroblastoma/anaplastic ependymoma/anaplastic pleomorphic xanthoastrocytoma	8 per 10	Not present	Present	Positive	NA	Positive	Diffuse	Patchy cytoplasmic, dot-like	NA
Case_25	Pratt et al.		HumanMethylationEPIC	FFPE	49	F	NA	NA	Primary	WT	WT	WT	I172fs*9	E286A	WT	WT	WT	WT	WT	WT	No loss	Anaplastic ependymoma/glioblastoma	>10 per 10	Not present	Present	Positive	5-10%	Positive	Strong	Perinuclear dot-like	NA
Case_26	Pratt et al.		HumanMethylationEPIC	FFPE	32	M	3	3	Primary	WT	WT	WT	WT	R267W	WT	WT	NA	NA	NA	NA	No loss	Low-grade glial or glioneuronal tumor	<1 per 10	Not present	Not present	Positive	NA	Positive	Positive	Perinuclear dot-like	NA
Case_27	Pratt et al.		HumanMethylationEPIC	FFPE	46	M	NA	NA	Primary	V600E	NA	NA	NA	NA	NA	C228T	NA	NA	NA	NA	No loss	Glioblastoma/anaplastic pleomorphic xanthoastrocytoma	<1 per 10	Present	Not present	Variable	0.01	NA	NA	NA	NA
Case_28	Pratt et al.		HumanMethylationEPIC	FFPE	50	M	62	58	Recurrent	WT	M817T	WT	R668S	A161T	WT	WT	WT	WT	WT	WT	No loss	Astroblastoma	2 per 10	Present	Present	Positive	NA	Patchy	NA	Focal	NA
Case_29	Pratt et al.		HumanMethylationEPIC	FFPE	66	M	NA	NA	Recurrent	WT	WT	WT	WT	MUT	WT	WT	NA	NA	NA	NA	homozygous deletion	Anaplastic astrocytoma	2 per 10	Not present	Not present	Positive	NA	Positive	Negative	Negative	NA
Case_30	Pratt et al.	GSE188547	HumanMethylationEPIC	FFPE	53	M	NA	NA	NA	NA	NA	NA	NA	NA	NA	NA	NA	NA	NA	NA	No loss	Unknown	NA	NA	NA	NA	NA	NA	NA	NA	NA
Case_31	Pratt et al.		HumanMethylationEPIC	FFPE	33	F	NA	NA	NA	WT	WT	WT	WT	MUT	WT	WT	NA	NA	NA	NA	No loss	Papillary glial neoplasm	2 per 10	Not present	Not present	Positive	NA	Positive	NA	NA	NA
Case_32	Rossi et al. 2025	NA	NA	FFPE	14	M	10	NA	Primary	WT	NA	A323fs	C102Tfs*7	V216M	NA	NA	NA	NA	NA	NA	No loss	Ependymoma-like high-grade glioma with pleomorphic and pseudopapillary features, with low-grade component suggesting evolution from NF2-inactivated precursor	up to 14/mm2	Present	Present	Patchy	20–40%	Negative	Focal	Dot-like	NA
Case_33	Rossi et al. 2025	NA	NA	FFPE	29	F	42	NA	Primary	WT	NA	WT	G629Afs*24	G262del	NA	NA	NA	NA	NA	NA	No loss	Astroblastoma-like high-grade glioma with pseudopapillary features and diffuse pleomorphism	Scattered	Present	Present	Positive	0.05	Positive	Positive	Negative	NA
Case_34	Gubbiotti et al. 2024	NA	NA	FFPE	62	M	NA	NA	Primary	WT	NA	WT	WT	818G>A	NA	NA	NA	NA	NA	NA	No loss	Well-circumscribed glial neoplasm with papillary architecture, severe pleomorphism, necrosis, and PBRM1 mutation	Present	Present	Present	NA	NA	Negative	NA	NA	NA
Case_35	Goethe et al.				62	M	20	2.7	Primary	NA	NA	NA	NA	R273H	NA	NA	NA	NA	NA	NA	NA	Circumscribed glial neoplasm with pleomorphism and papillary areas	Present	Present	NA	Positive	NA	NA	NA	NA	NA
Case_36	Goethe et al.				62	F	108	86.5	Primary	NA	NA	NA	CN loss (chr13 monosomy)	NA	NA	Mut (variant NR)	NA	NA	NA	NA	NA	Circumscribed ependymal‑like neoplasm; recurrence similar; no overt high‑grade features	Not present	Not present	NA	Positive	NA	NA	NA	Focal dot-like staining	NA
Case_37	Goethe et al.				25	F	5	5	Primary	NA	NA	NA	R552*	V143A	NA	NA	NA	NA	NA	NA	NA	Circumscribed glioma with marked pleomorphism; mitoses incl. atypical; microvascular proliferation	Present	Present	NA	NA	NA	NA	NA	NA	NA
Case_38	Present Case				47	F	18	18	Primary	V600E	WT	WT	WT	WT	WT	C228T	WT	WT	WT	WT	No loss	PLNTY	NA	Not present	Not present	Positive	0.2	Positive	Strong	NA	NA
